# Supplementary material for: TPD52L2 as a potential prognostic and immunotherapy biomarker in clear cell renal cell carcinoma
Source: Front Oncol. 2023 Nov 23;13:1210910. doi: 10.3389/fonc.2023.1210910 (PMC10701739; doi:10.3389/fonc.2023.1210910)
Supplement: Supplementary file 5 [file DataSheet_1.xlsx]

## Sheet: diff
gene	lowMean	highMean	logFC	pValue	fdr
LINC01914	0.240872	0.488858	1.02115	2.26361e-12	1.84123e-10
COL18A1-AS1	0.230192	0.0979474	-1.23276	6.32545e-08	8.55704e-07
KCNK17	0.374323	0.813633	1.1201	0.0059364	0.0139028
LINC01234	0.199404	0.827106	2.05238	2.68168e-07	2.88141e-06
PGC	0.0398881	0.354459	3.15159	0.00728222	0.0165379
CDK5R2	0.0486339	0.182377	1.90689	1.92963e-06	1.49513e-05
IGHV3-52	0.340484	0.685305	1.00916	0.00381465	0.00954662
UBE2C	3.21307	8.95285	1.47839	1.34953e-09	3.39729e-08
PANX2	0.251304	1.05178	2.06533	6.13113e-12	4.11217e-10
GREM1	0.201925	0.527717	1.38595	2.81139e-05	0.000145755
DMRT3	0.0342699	0.115451	1.75227	4.90989e-05	0.000235515
SLC34A2	9.40219	21.03	1.16138	0.00182927	0.00509567
CRP	2.1948	6.10298	1.47542	0.00202665	0.00557804
SAA2	1.92219	13.3058	2.79124	3.43743e-10	1.14471e-08
NMRAL2P	0.197373	0.555639	1.49322	4.94001e-05	0.0002369
RN7SL187P	0.104292	0.0487704	-1.09656	0.0122903	0.0257937
CST6	0.278356	1.07606	1.95075	4.2269e-08	6.06586e-07
PTPRH	0.287678	1.30852	2.18541	1.24866e-13	1.69277e-11
ANKRD33B-AS1	0.115951	0.0539026	-1.10509	0.000155525	0.000631772
MT1A	2.69145	5.71093	1.08534	0.00908282	0.0199538
KRT19	56.2096	116.342	1.04949	2.07309e-05	0.00011191
MLANA	1.15084	0.140166	-3.03748	1.16462e-07	1.41434e-06
SRPX	2.51383	5.08177	1.01545	0.00617651	0.0143718
LCMT1-AS2	0.0613111	0.0289041	-1.08487	0.00221403	0.00600305
NFE4	0.0654341	0.911709	3.80046	0.00337377	0.00858488
SCRG1	0.178939	0.395975	1.14594	5.55012e-07	5.27813e-06
MANCR	0.113338	0.30435	1.4251	8.38094e-06	5.19292e-05
SLAMF9	0.0475949	0.202559	2.08946	0.000266849	0.00099199
IGKV1-13	0.158985	0.407594	1.35824	0.0135229	0.0279782
COMP	1.21293	2.79447	1.20408	1.33001e-05	7.65756e-05
CHST6	0.0299877	0.0821774	1.45437	2.26151e-07	2.4887e-06
VWA3A	0.0942957	0.189954	1.01039	0.0037076	0.00932018
GABRB1	0.129048	0.0487332	-1.40494	0.0046487	0.0113097
VGF	0.0757366	0.417331	2.46213	3.59125e-05	0.000179562
ARHGAP26-IT1	0.159855	0.0503231	-1.66747	0.0067947	0.0155863
CYP17A1	6.58329	1.13434	-2.53695	0.000172678	0.000690385
NEB	0.377158	0.919887	1.28629	0.0168246	0.0335108
TFAP2A-AS1	0.12824	0.299869	1.22549	1.92299e-06	1.49241e-05
TMEM158	0.589567	2.18569	1.89036	1.80031e-09	4.33959e-08
MFAP4	13.2572	29.9787	1.17716	5.61185e-06	3.67239e-05
ATP11AUN	0.245073	0.0305684	-3.0031	0.000820477	0.00259445
DUOXA1	0.0529397	0.140508	1.40823	0.000108029	0.000463103
LINC00942	0.208628	0.909521	2.12417	8.56068e-05	0.000381261
ISLR	5.94085	14.7537	1.31233	2.00071e-05	0.000108739
PCAT5	0.0302382	0.0839504	1.47317	0.0125271	0.0262043
C1QL1	17.8653	36.191	1.01847	0.000119984	0.000506179
ITGB1-DT	0.160004	0.43969	1.45838	5.71681e-09	1.15154e-07
MMP12	0.182796	2.09004	3.51522	2.73506e-06	2.00302e-05
INHBE	0.614674	1.79454	1.54572	1.41885e-08	2.44998e-07
LINC00973	0.075037	0.631368	3.07281	0.00149505	0.00429613
TROAP	0.563123	1.16284	1.04613	6.31719e-08	8.55192e-07
PPP2R2C	0.19606	0.528645	1.431	6.79143e-10	1.94339e-08
SERPINB2	0.0226208	0.0753337	1.73564	0.0033879	0.0086151
RN7SL629P	0.102365	0.0406899	-1.33098	0.000231374	0.000880491
PITX2	0.260705	0.711628	1.44871	1.31459e-05	7.58249e-05
LINC02525	0.0939369	0.0279021	-1.75132	0.00347552	0.00880483
TBL1Y	0.10184	0.0475037	-1.10019	0.00184999	0.00514806
SEPTIN9-DT	0.0797521	0.159636	1.00119	7.11811e-05	0.000325509
SPTBN1-AS1	0.0814486	0.0210232	-1.95391	0.0170121	0.0338138
IGKV3-20	104.134	221.697	1.09016	0.00973521	0.0211561
CILP2	0.148265	0.647036	2.12567	4.23062e-11	2.03698e-09
LASTR	0.183403	0.438026	1.256	4.00917e-05	0.000197717
RN7SL502P	0.144093	0.0657971	-1.13091	0.0243779	0.0455685
SLC34A1	3.13395	0.837389	-1.90401	4.0649e-06	2.80738e-05
F11	0.677753	0.24758	-1.45286	4.78402e-05	0.000230286
APOOP1	0.161699	0.057411	-1.49391	0.000218528	0.000840646
BMP2KL	0.0849643	0.0120779	-2.81449	0.00019631	0.000768317
ATP6V0E1P1	0.187336	0.04868	-1.94423	0.00110922	0.00334217
CCL7	0.0718502	0.250047	1.79913	0.000982976	0.00301816
PAGE5	0.03035	2.03107	6.0644	0.00119224	0.00355091
MIR587	1.50716	0.726605	-1.05259	7.36357e-05	0.000334652
KIRREL3	0.0544795	0.180049	1.72461	0.0151366	0.0306956
IGKV1-17	12.2889	34.3376	1.48243	0.0191647	0.0373403
MCEMP1	0.198301	0.475829	1.26275	1.37822e-06	1.13067e-05
CHGA	0.0477278	0.158509	1.73166	0.00867457	0.0191848
HMGA1	9.45263	19.2	1.02232	1.24062e-05	7.21459e-05
HAMP	0.369321	0.777459	1.07389	6.2231e-09	1.23014e-07
SERPINB5	0.0182894	0.092143	2.33287	7.14996e-06	4.53004e-05
UCHL1	4.85208	12.4998	1.36523	1.72359e-07	1.97166e-06
CILP	0.230393	0.630625	1.45268	0.000757316	0.00241954
MUC12-AS1	0.855839	2.14996	1.3289	1.9954e-14	3.59831e-12
B3GALT5	0.292956	0.628433	1.10108	1.14743e-05	6.75491e-05
CLEC4GP1	0.117299	0.240069	1.03326	0.000163045	0.000657123
IGHV1-18	33.6853	79.4867	1.2386	0.0230207	0.0434436
TM4SF19	0.18196	0.393698	1.11347	8.0791e-07	7.22658e-06
MYBL2	1.6117	3.66309	1.18448	3.70024e-10	1.20906e-08
RN7SL127P	0.165836	0.0674244	-1.29841	0.00755257	0.0170506
TMEM92-AS1	0.320115	0.652167	1.02665	1.73893e-07	1.98445e-06
CXCL5	3.35304	7.23592	1.10971	0.00124232	0.00367459
EPHA10	0.110121	0.283091	1.36218	2.07731e-09	4.8671e-08
BARX1	0.071882	0.350988	2.28772	1.86923e-05	0.000102497
MNX1	0.0780413	0.21341	1.45132	9.7067e-09	1.78236e-07
DAW1	0.101724	0.21779	1.09829	4.40884e-05	0.000214549
CDHR4	0.0466043	0.108635	1.22095	3.58712e-10	1.18446e-08
PADI3	0.354302	1.75534	2.3087	5.12853e-05	0.000244652
PRSS3	0.201443	0.892833	2.14802	0.000194397	0.000762236
SLPI	15.0021	82.8419	2.4652	1.8765e-10	7.08881e-09
MCRIP2P1	0.0822013	0.20329	1.3063	9.38434e-08	1.18482e-06
IGLC3	114.138	234.338	1.03781	0.00250253	0.00666424
ETV4	0.259574	0.576857	1.15207	0.000294815	0.00108186
TWIST2	0.232647	0.52282	1.16817	0.000231209	0.000880069
RNU6-287P	1.37261	0.455997	-1.58983	0.00323519	0.00829631
APCDD1L	0.42262	2.41671	2.51561	6.26096e-07	5.80965e-06
MMP9	6.96024	21.0271	1.59504	2.03188e-08	3.30829e-07
LINC01532	1.13336	0.564937	-1.00444	0.00561915	0.0132752
LINC01411	0.138032	0.294955	1.09549	0.000243378	0.000919037
HS3ST3A1	0.12143	0.89102	2.87533	5.38865e-07	5.15053e-06
LINC01460	0.0250295	0.0607619	1.27954	0.00077387	0.00246665
MT-TF	10.7533	4.82804	-1.15527	8.71332e-05	0.000386898
TNNT1	0.258163	2.18147	3.07895	1.45361e-12	1.27458e-10
FOXI2	2.20981	0.62755	-1.81612	9.60129e-05	0.00041959
IGKV1D-43	0.360419	0.955255	1.40621	0.000340817	0.00122665
STEAP3	6.14361	13.8837	1.17624	2.5761e-12	2.05176e-10
NDUFB4P6	0.133849	0.0553213	-1.2747	0.0158355	0.0318799
TREM1	0.563032	1.5273	1.43969	1.43752e-07	1.69723e-06
TAS2R3	0.100757	0.0470069	-1.09993	0.00448086	0.0109655
CCL13	0.522155	1.19361	1.19278	5.27684e-05	0.000250601
LINC01605	0.141425	0.357002	1.33589	6.4264e-08	8.67518e-07
TNNI3	0.0558227	0.278651	2.31954	3.04204e-07	3.18972e-06
TRIM54	1.27809	2.8257	1.14461	9.28012e-06	5.66759e-05
IGKV2-28	0.615448	3.03562	2.30228	0.00932296	0.0204227
CDH3	0.50102	1.29652	1.37171	2.57672e-07	2.78901e-06
MUC12	0.0882766	0.237674	1.42888	3.01809e-11	1.54253e-09
CPA4	0.956019	1.98367	1.05306	8.03557e-07	7.19437e-06
NAT16	0.035048	0.0703609	1.00544	0.000338635	0.00121994
COL8A2	1.398	3.0424	1.12184	6.77258e-08	9.04668e-07
MAGEC3	0.0568346	0.139094	1.29121	0.00300422	0.00779815
LINC01874	1.44175	0.40217	-1.84195	0.00388935	0.00971194
CCN5	0.636904	2.28016	1.83999	2.67999e-07	2.88125e-06
THRAP3P3	0.116522	0.0215039	-2.43793	2.85158e-05	0.000147636
LINC00488	0.083225	0.223183	1.42314	0.00603447	0.0140824
UCA1	0.0380907	0.190698	2.32378	0.00549714	0.0130305
CPNE6	0.0312745	0.0117763	-1.4091	0.000220941	0.000848389
KLRG2	0.0836996	0.243576	1.54108	0.0216754	0.0414035
GCKR	0.0929903	0.262274	1.49592	2.20647e-07	2.44319e-06
GJB5	0.171195	0.469831	1.4565	0.00017484	0.000697717
AKR1B15	0.0349283	0.192092	2.45933	0.000101218	0.000438579
CYP2A6	1.65297	0.0422511	-5.28993	0.00472213	0.0114649
ERVFRD-1	0.212669	0.0846053	-1.32979	5.65292e-08	7.74631e-07
RPS20P31	0.229078	0.0655657	-1.80482	0.00739928	0.0167639
MIR6809	0.265707	0.0924815	-1.5226	1.87328e-05	0.00010266
P4HA3	1.39389	2.83338	1.02341	0.000129186	0.00053905
LINC02268	0.0559913	0.129877	1.21387	0.000971681	0.00299093
ST6GALNAC5	0.0516882	0.368953	2.83553	0.00284921	0.00745757
TUBB3	0.128981	0.375281	1.54082	5.4831e-11	2.51837e-09
SERPINF1	12.3244	26.281	1.0925	1.27029e-10	5.05867e-09
IL5	0.068902	0.0324857	-1.08474	0.000938763	0.00290457
EPS8L1	0.997461	2.0204	1.01831	3.66339e-07	3.74469e-06
PES1P2	0.0904051	0.0272453	-1.7304	0.000949102	0.00293229
RARRES1	3.75684	9.36781	1.31819	3.86431e-08	5.63864e-07
PPM1E	0.359586	0.151653	-1.24556	0.00745378	0.0168594
LAMB3	4.38376	10.154	1.21181	2.94635e-08	4.43112e-07
CCNYL7	0.164778	0.0567316	-1.5383	0.000322528	0.00116963
CCNA1	0.0925744	0.520551	2.49135	1.30471e-10	5.15821e-09
SAA4	0.267713	1.06281	1.98913	3.09401e-07	3.23889e-06
MAGEL2	0.0499728	0.11746	1.23296	1.65905e-05	9.27002e-05
ZNF99	0.0557281	0.0270789	-1.04124	0.0105032	0.0225989
LINC01563	0.0347484	0.109914	1.66136	0.000932927	0.00288979
LINC01629	0.0367676	0.220212	2.58239	0.00206029	0.00565758
GAD1	0.350124	0.710739	1.02145	1.13426e-07	1.38274e-06
FRMD5	0.0501272	0.11152	1.15364	0.000786965	0.00250172
SLC22A8	0.942261	0.197823	-2.25192	1.04716e-08	1.89909e-07
KLHDC7B	0.639688	1.51357	1.24252	3.69445e-06	2.58584e-05
RPTN	0.0280984	0.205237	2.86873	0.000204616	0.000795938
AMH	0.248624	0.546018	1.13498	0.000979063	0.00300893
SIX2	0.229893	0.614969	1.41955	1.75459e-05	9.72711e-05
LINC02513	0.0458158	0.137417	1.58465	0.00658518	0.0151877
PYCR1	2.13606	4.73994	1.14992	8.31499e-11	3.51639e-09
TINAG-AS1	0.0771981	0.024974	-1.62814	1.08729e-05	6.46453e-05
PLCG2	7.25327	3.31427	-1.12994	4.62448e-08	6.54793e-07
FNDC4	1.81798	3.68371	1.01882	1.08085e-07	1.3278e-06
SLC38A5	2.51808	5.1024	1.01885	8.68495e-08	1.11343e-06
KRT13	0.213772	0.924145	2.11204	5.55983e-07	5.28062e-06
UNC5B-AS1	0.256058	0.542627	1.08349	0.0008843	0.00276425
ADAMTS14	0.434987	0.923015	1.08538	4.25506e-08	6.08799e-07
EGF	1.99578	0.975207	-1.03317	0.000509475	0.00172518
RPL6P6	0.180949	0.0824849	-1.13338	0.0084539	0.0187701
CXCL8	2.61215	7.92529	1.60123	3.25612e-06	2.32328e-05
MDK	15.2622	33.2679	1.12417	7.99928e-12	5.07994e-10
MMP1	3.5446	8.77808	1.30828	0.015544	0.0314118
OXGR1	0.46957	0.155727	-1.59232	0.00286323	0.00748503
WFDC10B	0.0977106	0.372429	1.93038	1.19443e-11	7.09053e-10
BNIP3P25	0.0740128	0.0306756	-1.27069	0.021703	0.0414397
ME2P1	0.129337	0.0322731	-2.00273	0.0262087	0.0483944
ATP8A2P2	0.10073	0.0269601	-1.90159	8.78504e-06	5.41522e-05
CLVS2	0.0930411	0.0421115	-1.14365	6.96594e-09	1.34771e-07
PSME2P4	0.134143	0.0518623	-1.37101	0.00602856	0.0140703
LAMP5	0.637682	1.31947	1.04905	0.000232507	0.000884098
MYMX	0.164781	0.771336	2.22681	0.000183575	0.00072696
PIANP	0.17184	0.447649	1.3813	0.000258336	0.000965605
WFDC12	0.0612044	0.322463	2.39743	9.54424e-07	8.35288e-06
MAPK8IP2	0.270698	0.545866	1.01186	0.000152031	0.000619234
RASL11B	0.525066	1.11513	1.08665	0.0100603	0.021771
EREG	0.122518	0.291495	1.25048	0.0171069	0.0339632
RNY4P25	0.697421	0.207161	-1.75127	0.000115824	0.000491666
MISP	1.09234	2.5208	1.20647	1.3067e-05	7.54155e-05
MFSD2A	1.04822	2.13311	1.02502	2.44004e-08	3.83248e-07
CCL11	0.220812	0.611584	1.46973	2.56652e-07	2.78374e-06
RGS20	0.160679	0.361054	1.16803	6.2231e-09	1.23014e-07
G6PC1	3.83263	1.85947	-1.04345	9.63613e-10	2.58048e-08
PAGE2B	0.0388204	1.17502	4.91972	0.00325397	0.00833663
MTND6P3	0.266535	0.119613	-1.15595	7.44469e-06	4.6811e-05
SV2C	0.0764103	0.0358456	-1.09197	8.9052e-08	1.13558e-06
LBP	8.12283	49.807	2.61629	3.43067e-06	2.42519e-05
IL6	2.80649	7.13902	1.34696	6.58078e-07	6.03896e-06
C11orf86	0.603699	3.16016	2.3881	0.00511857	0.0122624
FTCD-AS1	0.103644	0.0490741	-1.0786	0.0072942	0.0165612
ONECUT2	0.0691939	0.153252	1.14719	0.00212952	0.00581179
KRT15	0.0947827	0.19202	1.01856	5.49391e-11	2.51837e-09
RN7SL559P	0.166738	0.0493796	-1.7556	0.00394603	0.00983805
CT75	0.103279	0.218439	1.08068	2.26666e-11	1.24147e-09
PCBP3	0.169703	0.606995	1.83867	1.59622e-07	1.85032e-06
TDRD1	0.187674	0.0669972	-1.48605	0.00599733	0.0140138
ITPKA	0.607259	2.3081	1.92632	7.52922e-16	2.35936e-13
ZNF804B	0.0704353	0.0231386	-1.606	3.21132e-07	3.3361e-06
SCNN1G	0.791281	3.71716	2.23194	0.000870115	0.0027285
INHA	2.74586	5.50314	1.00299	0.000214326	0.000826975
PTPRN	0.468316	1.93998	2.05049	7.05675e-05	0.000322935
GPRC5A	1.35249	4.74634	1.8112	1.07145e-06	9.18418e-06
CRHR1	0.231641	0.475273	1.03686	0.00521241	0.0124482
FSTL4	0.275529	0.11274	-1.2892	7.33075e-05	0.000333319
CRABP1	0.902858	6.02351	2.73803	0.00205327	0.00564236
SLC6A18	7.58781	3.59027	-1.07959	2.44907e-06	1.82938e-05
RPL21P135	0.201161	0.0944491	-1.09074	0.00644498	0.0149021
PPP1R14B-AS1	0.897843	1.83024	1.0275	8.19571e-10	2.27375e-08
NIPAL4	0.0691927	0.245326	1.826	1.43084e-06	1.16385e-05
ZFHX4-AS1	0.0194633	0.0876097	2.17033	0.000252005	0.000945905
RPS19P6	0.070367	0.0275599	-1.35233	8.85838e-06	5.43938e-05
MDFI	1.05881	2.20946	1.06124	0.000142275	0.000585738
IVL	0.0338813	0.114784	1.76036	0.000144983	0.000594712
KCNS1	0.24935	1.31274	2.39634	2.85447e-06	2.07781e-05
COL22A1	0.439105	1.11305	1.34188	1.31025e-07	1.56241e-06
ERVW-1	0.0851197	0.0416895	-1.02981	1.41729e-06	1.15578e-05
IGF2BP2	0.725271	2.08514	1.52355	1.72359e-07	1.97166e-06
EGFL6	0.214513	1.55739	2.85999	0.00103666	0.00315788
TRIML2	0.0348591	0.0862107	1.30633	0.00407359	0.0101008
KRT25	0.116494	0.259408	1.15497	0.00764207	0.017221
MTCO3P12	97.7902	25.6945	-1.92823	0.00734101	0.0166477
C4orf45	0.0799046	0.0344337	-1.21446	2.87709e-06	2.08633e-05
CREB3L2-AS1	0.0804847	0.0237431	-1.76121	0.00311323	0.00803312
KRT14	0.188432	0.452757	1.2647	1.22164e-05	7.12377e-05
RPS29P19	0.173314	0.0668018	-1.37543	0.00438606	0.0107697
COL18A1-AS2	0.306312	0.101296	-1.59642	0.000432619	0.00150055
CDC20	2.05953	4.23755	1.04091	2.87089e-08	4.34155e-07
MAGEA10	0.0193287	0.17522	3.18035	0.00371814	0.00934493
PROM2	1.3746	3.42686	1.31788	0.000134341	0.000557517
IL1R2	4.62938	11.927	1.36535	0.00107407	0.00325216
AQP9	2.7085	5.66055	1.06345	2.98492e-05	0.000153173
TAS2R50	0.056845	0.0235117	-1.27366	0.0272171	0.0499188
ST7-AS2	0.0639739	0.0195333	-1.71155	0.0046418	0.0112972
DGKI	1.25547	0.464728	-1.43376	3.45821e-09	7.52033e-08
TMEM145	0.449396	1.29244	1.52404	0.0075809	0.0171065
TCL6	0.316672	0.157331	-1.00919	2.32968e-09	5.36529e-08
SHOX2	0.0694323	0.210105	1.59743	2.8644e-05	0.000148061
SERPINA3	0.0613195	0.192483	1.65031	4.22891e-07	4.20799e-06
PDPN	0.793917	1.86181	1.22965	2.67083e-05	0.000139527
HAS2-AS1	0.0457765	0.12131	1.40602	0.000136689	0.000566278
ANGPTL8	1.33062	4.87275	1.87263	0.00421071	0.0103936
FAF1-AS1	0.137469	0.0478703	-1.5219	0.000460909	0.00157947
UBE2CP1	0.105805	0.0444118	-1.25239	0.0147607	0.0300728
CAPN8	0.15023	0.313961	1.06341	5.78976e-05	0.000271386
VSTM2L	0.447441	2.0063	2.16477	5.57235e-08	7.66849e-07
CLMP	0.534816	2.10263	1.97508	9.86251e-12	6.10103e-10
IL20RB-AS1	0.0666309	0.205037	1.62162	0.000331101	0.00119618
APBA2	0.362777	0.743499	1.03525	5.8397e-10	1.73602e-08
LINC01956	0.0880591	0.208345	1.24243	0.000169446	0.000679685
HSPA8P19	0.0736656	0.032333	-1.18799	0.0255178	0.0473585
FGF5	0.0579517	0.141664	1.28955	0.000227941	0.0008702
F3	1.90669	6.11239	1.68067	1.71465e-06	1.35716e-05
LINC02257	0.0682597	0.168483	1.3035	0.000157066	0.000636489
LINC01522	0.196331	0.430838	1.13386	0.00192757	0.00533917
MSC	12.8118	26.8559	1.06777	2.95572e-12	2.25995e-10
IGFBP1	10.4982	31.4341	1.58218	0.00149948	0.00430758
HP	9.74894	35.1406	1.84982	0.000372911	0.00132248
LEFTY1	0.856395	2.11807	1.3064	0.00151559	0.00434499
CCDC196	0.0864022	0.0302339	-1.5149	6.44861e-07	5.94335e-06
ITGA2B	0.202203	0.625868	1.63006	0.00119403	0.00355345
DIAPH1-AS1	0.0882736	0.020201	-2.12756	0.0126984	0.0265191
PCCA-AS1	0.170752	0.0692499	-1.30202	0.00273573	0.00720394
IL20RB	4.41328	16.3412	1.88859	9.36297e-08	1.1829e-06
TUBBP6	0.0360667	0.199123	2.46492	0.000360612	0.00128555
DUTP7	0.0786488	0.0293883	-1.42018	0.00111096	0.00334637
LINC01705	0.12651	0.794635	2.65105	2.15553e-07	2.39831e-06
LINC02450	0.0791357	0.18183	1.20019	0.0105267	0.0226393
PLA2G2A	0.708482	1.43858	1.02185	1.43949e-06	1.1694e-05
C6orf141	0.245102	0.737479	1.58922	5.98559e-06	3.87714e-05
PLG	4.51948	2.20883	-1.03287	1.90478e-06	1.48008e-05
SLC18A3	0.38615	2.40926	2.64136	0.00125366	0.00370383
ATP2A1-AS1	0.152549	0.311637	1.0306	3.12141e-06	2.24392e-05
MECOM-AS1	0.128705	0.0638785	-1.01067	0.000232939	0.000885567
SNORA58	0.219864	0.0980477	-1.16506	0.0120379	0.0253531
UNC5D	0.813662	0.267035	-1.6074	0.000156342	0.000634229
PRSS22	0.156607	0.326366	1.05934	6.80503e-05	0.000313234
ADAM33	0.14534	0.506615	1.80146	2.82743e-06	2.06205e-05
PDE7A-DT	0.168104	0.358335	1.09195	7.00774e-05	0.000320999
OTC	0.153206	0.0571868	-1.42172	0.00294764	0.00767292
MELTF	0.698637	1.67451	1.26112	7.45526e-17	3.75019e-14
H19	15.6627	40.0538	1.3546	0.00905276	0.0198969
SPHK1	1.24353	2.6355	1.08364	1.6007e-12	1.37826e-10
ARTN	0.266909	0.66881	1.32525	2.82902e-05	0.000146549
UBE2U	0.0849079	0.0230485	-1.88122	0.00217449	0.0059134
EPN2-AS1	0.0796176	0.039102	-1.02584	0.00232783	0.00626183
FAM83A	0.0291708	0.0783746	1.42586	0.00121085	0.00359569
RNU7-84P	1.0411	0.390425	-1.41499	1.06965e-05	6.37353e-05
COL11A1	0.505833	1.85932	1.87804	0.000522538	0.00176261
SULT1A2	0.338802	0.68898	1.02402	0.00327987	0.00839175
PTGER1	0.122187	0.415885	1.7671	7.69483e-12	4.93579e-10
B4GALNT4	0.46144	1.30503	1.49987	1.07576e-07	1.32537e-06
LINC01151	0.308972	0.810791	1.39185	0.0228151	0.0431519
ACTBL2	0.0392565	0.0819912	1.06254	4.6559e-05	0.000225139
ROS1	0.0130372	0.142109	3.4463	0.012028	0.0253378
MEG9	0.037937	0.125799	1.72944	0.00136203	0.00397121
IGHV3-73	5.34364	36.6507	2.77794	0.0143374	0.0293546
PLEKHS1	0.0835551	0.342854	2.03679	3.01419e-05	0.000154611
GALR1	0.185572	0.0896212	-1.05007	3.04352e-10	1.03334e-08
LINC02061	0.950302	0.466749	-1.02574	2.72104e-11	1.41724e-09
GFPT2	1.55405	4.50515	1.53554	7.10242e-12	4.63354e-10
CXCL6	2.61199	6.61938	1.34155	0.00643562	0.0148841
STMN2	0.172738	1.13013	2.70983	5.26527e-06	3.48858e-05
PAH	8.28884	2.22946	-1.89448	3.24973e-07	3.37234e-06
PRG4	0.242414	0.533071	1.13685	1.95546e-05	0.000106705
LINC00160	0.153361	0.322077	1.07047	0.0122966	0.0258013
SOX2	0.0319681	0.100323	1.64994	0.000995461	0.00305184
LMO1	0.236657	0.779493	1.71974	2.36007e-06	1.77749e-05
PITX1	0.239814	0.720113	1.58631	9.82728e-09	1.79932e-07
WNT7B	0.0598247	0.438584	2.87404	1.66616e-07	1.92348e-06
TFPI2	11.6023	37.1211	1.67783	2.35843e-05	0.000124983
FXYD3	1.74505	4.51877	1.37266	9.60325e-06	5.83492e-05
PWAR5	0.863221	0.394002	-1.13153	2.77265e-11	1.43629e-09
P3H3	1.95602	4.7812	1.28945	1.76872e-06	1.39132e-05
SNORD116-1	0.425877	0.167102	-1.3497	0.0206647	0.039803
SNORD116-14	0.410874	0.153228	-1.42302	1.23735e-05	7.1978e-05
AURKB	0.983131	2.03158	1.04715	3.20513e-08	4.76778e-07
ZIC2	0.0394452	0.198323	2.32993	8.01053e-08	1.04093e-06
MIR4296	0.290324	0.132843	-1.12794	0.000673604	0.00219016
F11-AS1	0.154926	0.0644228	-1.26593	8.89676e-05	0.000393813
GCK	0.053695	0.175941	1.71223	2.94055e-05	0.000151264
LUM	17.183	41.1369	1.25945	1.51814e-06	1.22341e-05
HAS1	0.0935561	0.195922	1.06638	0.00016282	0.000656605
CPN2	1.78774	3.71149	1.05386	0.0226835	0.0429259
KCTD8	0.0426358	0.0186565	-1.19238	0.00488036	0.0117803
IGDCC4	0.593199	1.22754	1.04918	2.72465e-06	1.99853e-05
CXCL1	4.04339	13.4101	1.72969	2.7126e-07	2.90159e-06
SBSN	0.0569816	0.629878	3.46651	8.00284e-08	1.04064e-06
RN7SL674P	0.940725	0.0793802	-3.56692	0.0263325	0.0485854
DPYSL4	0.479168	1.01308	1.08015	0.000901069	0.00280932
LINC01615	0.437938	1.23441	1.49502	3.73522e-05	0.000185886
IL11	0.0573	0.21655	1.9181	8.83327e-06	5.42919e-05
CNFN	1.20002	2.62363	1.12851	5.07898e-06	3.37686e-05
FBN2	0.135946	0.301249	1.14792	0.0131328	0.0272655
CYP24A1	1.58203	4.28234	1.43663	0.00545539	0.0129379
SLC12A8	0.878846	2.10605	1.26086	2.75135e-11	1.42913e-09
PI3	0.710617	7.49701	3.39917	2.69583e-12	2.12937e-10
SLC7A4	0.0476665	0.146418	1.61904	0.0013972	0.00405888
FAM133A	0.0298265	0.180962	2.60102	0.00218055	0.00592737
SNORA59B	0.237583	0.116543	-1.02756	7.5718e-07	6.82068e-06
TRPM8	0.0922912	0.213796	1.21197	1.54772e-07	1.80082e-06
TMEM174	12.8073	6.33546	-1.01545	7.42905e-12	4.79399e-10
TREML3P	0.0384709	0.134421	1.80492	3.73776e-10	1.21509e-08
TNNT3	0.379442	2.03456	2.42277	0.00322588	0.00827666
RPL35AP13	0.148564	0.0567929	-1.3873	0.0194886	0.0378544
PLXNB3	0.288261	0.724338	1.32929	1.35004e-08	2.35242e-07
CPNE7	0.639358	1.81698	1.50685	4.12733e-08	5.94976e-07
ANKRD36BP2	0.175127	0.355202	1.02024	0.0105317	0.0226423
PLA2G2D	0.675031	1.69365	1.32711	0.0015531	0.00443495
RHOXF1P1	0.526603	0.258523	-1.02642	0.0225846	0.0428108
LOXL1	2.49926	5.35689	1.09989	1.03625e-12	1.0004e-10
IGF2BP3	0.152399	0.505388	1.72953	7.23537e-05	0.000329845
MT1X	22.0979	45.1249	1.03001	1.61861e-05	9.08923e-05
PDGFRL	1.02705	2.64312	1.36373	1.27542e-09	3.24628e-08
RN7SL733P	0.0903451	0.039511	-1.19319	0.00137135	0.003995
RPL29P19	0.367261	0.843486	1.19956	0.000127085	0.000531794
IGHV2-26	4.61485	10.8751	1.23668	0.0242717	0.0454234
LEFTY2	0.0855329	0.409121	2.25798	0.00192834	0.0053405
LINC00941	0.142518	0.412892	1.53462	1.93308e-05	0.000105664
RPS29P11	0.189253	0.513254	1.43936	0.000664582	0.00216487
COL10A1	0.437289	0.923804	1.079	5.57866e-05	0.000262976
WFDC5	0.233367	1.88757	3.01585	1.92376e-07	2.17076e-06
DPP6	0.208737	0.0574395	-1.86157	0.000214319	0.000826975
MATN4	0.052584	0.163723	1.63856	0.000489652	0.00166632
MMP13	0.159281	0.735808	2.20776	7.79219e-06	4.87235e-05
TIMM8AP1	0.308015	0.894478	1.53804	0.00968607	0.0210782
CCL21	7.9904	19.4837	1.28593	0.000240358	0.000909609
MNX1-AS1	0.0385771	0.115719	1.58481	1.48586e-06	1.20043e-05
SLC52A1	0.145269	0.299881	1.04566	1.43022e-06	1.16385e-05
ANXA8	0.014216	0.107848	2.92341	2.60382e-09	5.86933e-08
PACRG	1.99623	0.994075	-1.00585	0.000420646	0.00146567
LAIR2	0.332868	1.25793	1.91804	2.98926e-06	2.16029e-05
CIDEC	0.197889	1.59141	3.00754	1.66713e-08	2.77283e-07
GREM2	0.150089	0.634847	2.08059	1.68128e-05	9.36685e-05
SCEL	0.212602	0.43567	1.03508	0.0225364	0.0427364
TGFA-IT1	0.0752106	0.0355984	-1.07912	0.0259044	0.0479205
NMU	0.599661	1.41526	1.23884	0.000226591	0.000866053
GAPDHP37	0.045729	0.103449	1.17773	0.00168855	0.00476547
CHRDL2	0.500305	1.52836	1.6111	0.000310715	0.00113259
POPDC3	0.078733	0.263158	1.74089	0.000163052	0.000657123
MYOSLID	0.1374	0.450977	1.71467	8.29139e-05	0.000370868
MIR508	0.236577	0.10117	-1.22553	3.57285e-06	2.51177e-05
TGM5	0.0617178	0.322821	2.38697	0.000131507	0.000547302
ARL14	0.106251	0.329317	1.632	0.0226309	0.0428645
CPXM1	1.88914	4.37888	1.21284	4.05512e-08	5.85893e-07
RSPO4	0.151897	0.539653	1.82894	0.00324926	0.00832569
PRPH	0.234327	0.501982	1.09911	0.00109249	0.00330164
TMPRSS11D	0.0728979	0.0271019	-1.42748	0.0270082	0.0496024
LINC02454	0.0389629	0.148077	1.92617	2.29152e-10	8.28024e-09
PLTP	28.6599	71.5588	1.32009	3.07746e-12	2.29788e-10
APCDD1L-DT	0.0952008	0.577977	2.60197	2.72079e-07	2.90711e-06
MYO1A	0.0822789	0.197165	1.26081	0.000230186	0.000877193
SNRPGP4	0.909215	0.44019	-1.04649	7.19978e-05	0.000328458
FAM83E	0.0653497	0.141319	1.1127	0.0228647	0.0432291
TLCD3B	0.0667283	0.412613	2.62842	7.02159e-05	0.000321553
LINC00460	0.55065	1.3957	1.34178	6.28376e-08	8.51872e-07
CLDN6	0.0503757	0.202037	2.00382	0.00129743	0.00381369
FAM30A	0.0980967	0.230183	1.2305	0.00478599	0.0115881
LDLRAD4-AS1	0.0793584	0.038223	-1.05394	0.000463236	0.00158631
SNORD14E	2.15708	4.44462	1.04298	1.9481e-06	1.50883e-05
ZPLD1	0.123672	0.39827	1.68723	0.00133852	0.00391459
SRPX2	1.59157	5.38233	1.75778	6.05229e-11	2.70936e-09
KCNH3	0.114813	0.252128	1.13488	2.42522e-07	2.64752e-06
FDCSP	1.08735	17.0963	3.97479	5.11892e-07	4.93186e-06
TPSG1	1.55069	4.53988	1.54974	0.000746481	0.00238852
MLXP1	0.104743	0.449836	2.10255	0.00202167	0.00556511
HNRNPA1P17	0.111022	0.0521099	-1.09122	9.90345e-07	8.60083e-06
CHRNB2	0.0647011	0.154276	1.25365	0.0174049	0.0344407
PTPRZ1	0.0245698	0.0984353	2.00229	0.00451407	0.0110327
TPBGL	0.391509	0.792012	1.01648	0.00088473	0.00276469
KRT17	4.19781	11.7792	1.48853	0.000904738	0.002818
ADAM8	1.68693	3.48994	1.0488	1.51786e-12	1.31882e-10
TRIM29	0.19694	0.475879	1.27284	0.000784241	0.00249347
MARCO	1.56937	3.65396	1.21927	7.39192e-06	4.65404e-05
IGFL2	0.104202	0.280019	1.42615	1.27605e-06	1.06474e-05
NUDT11	0.160241	0.445603	1.47551	5.76662e-07	5.43e-06
SCX	0.409513	0.954135	1.22028	5.68779e-06	3.70942e-05
RPS27AP10	0.281437	0.123829	-1.18446	0.0105389	0.0226527
CCL26	0.35289	0.980595	1.47444	3.98195e-07	3.99414e-06
HS6ST3	0.688108	0.195595	-1.81477	0.00690947	0.0158116
IYD	0.326342	0.155726	-1.06737	1.71945e-06	1.35931e-05
LEP	0.057344	0.126764	1.14444	0.000403161	0.00141351
MNX1-AS2	0.0618783	0.147616	1.25434	2.37981e-06	1.78961e-05
LINC02154	0.114095	0.569988	2.32069	0.00176995	0.00495604
BLACAT1	0.0792635	0.181282	1.19351	9.12784e-07	8.0405e-06
TRIM46	0.340936	0.685203	1.00703	7.29505e-09	1.40146e-07
PCA3	0.128147	0.0523388	-1.29184	0.000866842	0.00271964
MFAP2	0.701998	2.25722	1.68501	1.16447e-06	9.84902e-06
FAM53B-AS1	0.0930234	0.0363001	-1.35762	0.000316479	0.00115031
LINC02200	0.10849	0.0401714	-1.43332	0.00233054	0.00626646
COL7A1	0.31358	1.63739	2.38449	2.28525e-11	1.24807e-09
IGLV9-49	7.23888	42.703	2.5605	0.0149035	0.0302967
RNU6-851P	0.3595	0.157052	-1.19475	0.0157382	0.0317388
OSTCP8	0.0740662	0.0350887	-1.07781	0.00146498	0.00421798
EPS8L3	0.886594	2.14028	1.27146	0.000145659	0.000596716
CHRM1	0.224564	0.0685347	-1.71222	0.0124639	0.0261036
LINC01711	0.144879	0.694322	2.26076	2.58534e-07	2.79677e-06
IGHV2-70D	1.49721	4.85563	1.69738	0.0269933	0.0495891
SAA1	27.9602	162.516	2.53913	1.44496e-12	1.27283e-10
KRTAP2-3	0.0370808	0.160504	2.11386	1.53282e-07	1.78971e-06
IGHJ3P	1.86752	3.86306	1.04862	0.0028394	0.00743495
ALB	42.2928	1.46962	-4.84689	0.000181488	0.000720189
SNTG2-AS1	0.468268	2.21335	2.24082	1.05664e-05	6.31377e-05
SLN	0.805699	2.95125	1.87301	5.62065e-07	5.31875e-06
CCL19	4.01734	11.0516	1.45994	1.53951e-05	8.70642e-05
S100A7	0.0434964	0.17249	1.98755	8.12891e-06	5.04821e-05
DES	4.23506	10.2552	1.2759	0.0098722	0.0214197
CSF2	0.0369127	0.118891	1.68745	1.71845e-05	9.54887e-05
ERFE	0.267674	1.05526	1.97904	3.50615e-09	7.59005e-08
ACHE	0.869671	2.2085	1.34453	1.44917e-11	8.41975e-10
B3GALT5-AS1	0.0425161	0.098573	1.21318	0.000730877	0.00234408
GJB6	0.153098	0.351735	1.20003	8.32213e-05	0.000371937
SNX2P1	0.148512	0.071597	-1.05261	7.15738e-06	4.53317e-05
HMGA2	0.0229896	0.398544	4.11569	2.03627e-06	1.56949e-05
TCN1	0.346143	1.03428	1.57919	8.1344e-07	7.26585e-06
KRT34	0.0194628	0.121987	2.64794	0.00171095	0.00481521
KREMEN2	0.086848	0.250752	1.52969	2.24857e-10	8.23287e-09
VNN3	0.0678205	0.14019	1.04759	0.000181054	0.000718615
AKR1B10	4.28402	11.1141	1.37535	0.00136055	0.00396857
MOCOS	0.753589	1.88117	1.31978	1.70215e-09	4.11855e-08
HTR3A	0.0447611	0.12856	1.52212	2.91268e-05	0.00015015
GCOM1	0.0657995	0.0262479	-1.32588	0.0145181	0.029671
PKP3	0.481661	1.99606	2.05106	4.4211e-10	1.39002e-08
KLK5	0.0319219	0.0715688	1.16478	5.69758e-05	0.000267822
FLNC	1.54721	3.70591	1.26016	9.99805e-08	1.24747e-06
SLC30A8	0.107178	0.0520227	-1.04279	0.0115393	0.024489
CCNO	0.319799	0.813935	1.34775	3.88546e-10	1.26096e-08
GJB4	0.0798466	0.197582	1.30714	0.000105252	0.000453026
IL2RA	1.03149	2.24015	1.11887	8.92115e-05	0.000394346
PPP1R1A	3.67482	10.7032	1.54229	7.10114e-08	9.40016e-07
IL31RA	0.0636017	0.12737	1.00188	0.0125178	0.0261932
MAFA-AS1	0.171009	0.38168	1.15829	0.000496629	0.00168645
RPL21P24	0.0734077	0.0366577	-1.00181	0.0148195	0.0301676
PTX3	0.554749	1.89627	1.77326	1.04406e-06	9.00598e-06
LHX2	0.113324	0.398438	1.81391	8.42e-06	5.21375e-05
EDN3	0.0380317	0.134705	1.82453	0.00135624	0.00395855
SFN	2.71397	9.24974	1.76901	8.72393e-10	2.39251e-08
UCN2	0.026202	0.165745	2.66122	6.11967e-10	1.80243e-08
LINC01191	0.0721389	0.163097	1.17688	6.18712e-07	5.76146e-06
RTL4	0.151075	0.0648545	-1.21998	0.000806866	0.00255715
LRRC15	0.243167	1.25103	2.36309	2.00008e-05	0.000108736
CALY	0.0290068	0.251782	3.11771	0.000342663	0.00123184
LINC01133	0.0651993	0.133619	1.0352	2.17665e-09	5.06163e-08
SLC13A2	1.23472	0.341922	-1.85245	0.0183688	0.0360344
KCNK15-AS1	0.0756875	0.153898	1.02385	4.58594e-09	9.55947e-08
FGFBP1	0.0543988	0.203128	1.90074	0.000310482	0.00113196
CHI3L2	1.25984	2.90349	1.20455	2.34567e-07	2.57243e-06
GNG4	0.207425	0.459173	1.14645	0.000149959	0.000611721
LPAR3	0.0401682	0.368652	3.19813	0.0178039	0.0350955
IGKV3-15	23.9329	55.8125	1.2216	0.00269674	0.00710911
TLL2	0.0589904	0.119823	1.02235	1.33574e-06	1.10197e-05
RNU6-953P	0.560122	0.236148	-1.24605	0.00186492	0.00518365
AGR2	0.193183	1.69493	3.13319	4.66191e-05	0.000225283
GOLGA6L2	0.0723461	0.193231	1.41734	3.32785e-05	0.000168285
ADAM12	1.03583	2.3814	1.20102	1.38221e-06	1.13297e-05
C19orf81	0.184848	0.382453	1.04895	2.97221e-08	4.45948e-07
CORO6	0.242988	0.581712	1.25942	8.00758e-10	2.23127e-08
GPR87	0.136552	0.550548	2.01142	8.27858e-05	0.000370424
ZP1	0.197207	0.475444	1.26956	0.00411158	0.0101831
KLK10	0.0805	0.202812	1.33308	2.46455e-08	3.86146e-07
SAA2-SAA4	1.00293	7.05216	2.81385	6.88322e-11	3.01082e-09
COL26A1	0.0959293	0.221821	1.20935	7.29208e-07	6.61548e-06
SP5	0.376519	0.816258	1.1163	1.24156e-05	7.2179e-05
IGLVI-70	0.379037	0.798574	1.07509	0.00680769	0.0156124
OR1L8	0.258847	0.119779	-1.11172	0.00107028	0.00324427
C5orf38	0.290851	0.72127	1.31026	3.74633e-05	0.000186342
C4orf48	1.49436	3.61418	1.27414	2.72624e-12	2.14453e-10
LCN2	0.704775	5.7994	3.04067	2.26085e-06	1.71153e-05
RFLNA	0.594275	2.43236	2.03316	1.60346e-08	2.68155e-07
MMP7	32.7751	75.5184	1.20423	0.000144244	0.000592186
CACNG6	0.0306653	0.154281	2.33089	0.000962022	0.00296693
MT1M	2.1676	4.3762	1.01358	0.000942193	0.0029133
GJB3	0.0926745	0.500249	2.4324	3.70639e-09	7.95147e-08
DQX1	0.0346303	0.144816	2.06411	0.000788789	0.00250668
SLC18A2	0.926745	0.304477	-1.60584	2.29389e-05	0.000122139
CIR1P2	0.0486381	0.0217036	-1.16415	0.00181396	0.00506187
SYT8	0.225078	0.526439	1.22584	1.39661e-08	2.41813e-07
MS4A8	0.0421416	0.0907511	1.10667	0.000167739	0.000674451
